# Supplementary material for: Structural analysis of human CEACAM1 oligomerization
Source: Commun Biol. 2022 Sep 30;5:1042. doi: 10.1038/s42003-022-03996-4 (PMC9525683; doi:10.1038/s42003-022-03996-4)
Supplement: Supplementary file 4 — Supplementary Data 1 [file 42003_2022_3996_MOESM4_ESM.xlsx]

## Sheet: WT 280
Source Data for Main Panel Figures 6a-d.
100 uM WT	+ Ni 100	+ Ni 250	+ Zn 100	+ Zn 250	+ Mn 100	+ Mn 250	+ Li 100	+ Li 250	+Ca 100	+ Ca 250
1.224	1.088	0.894	0.479	0.107	1.103	1.095	1.206	0.992	1.16	1.192
1.209	1.036	0.852	0.435	0.122	1.13	1.084	1.208	1.243	1.185	1.234
1.212	1.019	0.903	0.442	0.102	1.172	1.073	1.22	1.262	1.21	1.186

## Sheet: H105A 280
100 uM H105A	+ Ni 100	+ Ni 250	+ Zn 100	+ Zn 250	+ Mn 100	+ Mn 250	+ Li 100	+ Li 250	+Ca 100	+ Ca 250
1.109	1.11	1.14	1.097	1.129	1.113	1.016	1.096	1.027	1.13	1.028
1.137	1.176	1.057	1.155	1.142	1.131	1.023	1.153	1.076	1.142	1.073
1.104	1.157	1.101	1.119	1.155	1.17	1.139	0.963	1.032	1.185	1.045

## Sheet: WT 340
100 uM WT	+ Ni 100	+ Ni 250	+ Zn 100	+ Zn 250	+ Mn 100	+ Mn 250	+ Li 100	+ Li 250	+Ca 100	+ Ca 250
0.08	0.21	0.58	0.91	1.21	0.07	0.09	0.06	0.07	0.09	0.09
0.13	0.17	0.42	0.84	1.53	0.08	0.14	0.07	0.09	0.08	0.1
0.09	0.19	0.65	0.76	1.39	0.08	0.11	0.09	0.08	0.07	0.08

## Sheet: H105A 340
100 uM H105A	+ Ni 100	+ Ni 250	+ Zn 100	+ Zn 250	+ Mn 100	+ Mn 250	+ Li 100	+ Li 250	+Ca 100	+ Ca 250
0.082	0.096	0.12	0.114	0.171	0.097	0.093	0.068	0.113	0.119	0.092
0.103	0.144	0.119	0.137	0.16	0.121	0.074	0.133	0.128	0.126	0.134
0.066	0.031	0.152	0.099	0.174	0.167	0.089	0.076	0.088	0.15	0.099
